# Supplementary material for: The RAD51-FFPE Test; Calibration of a Functional Homologous Recombination Deficiency Test on Diagnostic Endometrial and Ovarian Tumor Blocks
Source: Cancers (Basel). 2021 Jun 15;13(12):2994. doi: 10.3390/cancers13122994 (PMC8232577; doi:10.3390/cancers13122994)
Supplement: Supplementary file 1 [file cancers-13-02994-s001.zip]

Archive with 1 entries (1 files):
- cancers-1229686-supplementary.pdf
